# Supplementary material for: Phage Therapy Experience at the Eliava Phage Therapy Center: Three Cases of Bacterial Persistence
Source: Viruses. 2021 Sep 23;13(10):1901. doi: 10.3390/v13101901 (PMC8540005; doi:10.3390/v13101901)
Supplement: Supplementary file 1 [file viruses-13-01901-s001.zip]

Archive with 1 entries (1 files):
- viruses-1360491-supplementary.pdf
